# Supplementary material for: Increased Sensitivity to Ionizing Radiation in a Relevant Subset of Patients with Cancer and Systemic Lupus Erythematosus
Source: Cells. 2025 Apr 9;14(8):569. doi: 10.3390/cells14080569 (PMC12025991; doi:10.3390/cells14080569)
Supplement: Supplementary file 1 [file cells-14-00569-s001.zip]

Archive with 1 entries (1 files):
- cells-3549030-supplementary.pdf
